# Supplementary material for: Engineering Novel Lentiviral Vectors for Labelling Tumour Cells and Oncogenic Proteins
Source: Bioengineering (Basel). 2022 Feb 25;9(3):91. doi: 10.3390/bioengineering9030091 (PMC8945451; doi:10.3390/bioengineering9030091)
Supplement: Supplementary file 1 [file bioengineering-09-00091-s001.zip]

Archive with 1 entries (1 files):
- bioengineering-1602904-supplementary.pdf
